# Supplementary material for: Methanotrophic Poly(hydroxybutyrate) Through C1 Fermentation and Downstream Process Development: Molar Mass, Thermal and Mechanical Characterization
Source: Polymers (Basel). 2026 Jan 16;18(2):248. doi: 10.3390/polym18020248 (PMC12846098; doi:10.3390/polym18020248)
Supplement: Supplementary file 1 [file polymers-18-00248-s001.zip]

Archive with 1 entries (1 files):
- polymers-4001179-supplementary.pdf
